# Supplementary material for: Reevaluating scorpion ecomorphs using a naïve approach
Source: BMC Ecol Evol. 2022 Feb 14;22:17. doi: 10.1186/s12862-022-01968-0 (PMC8845257; doi:10.1186/s12862-022-01968-0)
Supplement: Supplementary file 7 — Additional file 7. Partial Least Squares (PLS) loadings. Loadings of the first Partial Least Squares vector (PLS1) for each multivariate block (morphology and microhabitat) in two scenarios: when phylogeny is taken into account (left columns) and when phylogeny is not taken into account (right columns). [file 12862_2022_1968_MOESM7_ESM.xlsx]

## Sheet: Folha1
Supplementary Table 4 - Partial Least Squares (PLS) loadings
Legend - Loadings of the first Partial Least Squares vector (PLS1) for each multivariate block (morphology and microhabitat) in two scenarios: when phylogeny is taken into account (left columns) and when phylogeny is not taken into account (right columns)
Phylogeny is taken into account						Phylogeny is not taken into account
Habitat	PLS 1		Morphology	PLS 1		Habitat	PLS 1		Morphology	PLS 1
loose.sand	-0.501196		Proximal.leg.2	-0.605821		loose.sand	-0.669387		Metasoma.avWidth	-0.899865
dug.burrow	-0.352348		Distal.leg3	-0.562467		dug.burrow	-0.565712		Metasoma.avHeight	-0.890753
climb.trees	-0.14705		Proximal.leg.1	-0.401183		compact.soil	-0.374105		W.vesicle	-0.681284
hanging.upside.down	-0.0716443		Distal.leg.2	-0.381122		climb.bushes	0.0110915		Distal.leg4	-0.634063
under.vegetation	-0.0243236		L.Mesosoma.4th.terg.	-0.364219		hanging.upside.down	0.127489		Metasoma.L	-0.633004
climb.bushes	0.0683376		Proximal.leg4	-0.336822		climb.trees	0.165539		H.vesicle	-0.604311
rock.crevices	0.0879607		L.left.leg2.tarsus	-0.272884		under.vegetation	0.195729		Proximal.leg4	-0.579025
leaf.litter	0.152715		L.left.leg1.tarsus	-0.236816		passive.shelter	0.34133		W.Mesosoma.7th.terg.	-0.456338
passive.shelter	0.271492		L.left.leg3.tarsus	-0.229081		under.rocks	0.353577		L.telson	-0.409692
compact.soil	0.422657		Distal.leg4	-0.225167		leaf.litter	0.40244		Proximal.leg3	-0.407669
under.rocks	0.424046		Distal.leg.1	-0.205035		rock.surface	0.412166		Distal.leg3	-0.398115
rock.surface	0.534663		L..Pedipalp.femur	-0.199711		rock.crevices	0.581691		W.Mesosoma.4th.terg.	-0.282727
			L.Median.eyes.to.front.edge	-0.166367					Distal.leg.1.1	-0.240492
			L.left.leg4.tarsus	-0.163927					L.left.leg4.tarsus	-0.0980252
			L.patella	-0.162267					Proximal.leg.2	-0.0635521
			Proximal.leg3	-0.145573					L.Median.eyes.to.front.edge	-0.025747
			Metasoma.L	-0.140477					L.left.leg2.tarsus	0.061405
			L.mov.finger	-0.129257					L.left.leg3.tarsus	0.0822637
			W.Mesosoma.1th.terg.	-0.0765832					L.Mesosoma.4th.terg.	0.0986667
			L.Prosoma	-0.0746876					Distal.leg.1	0.127659
			W.Mesosoma.4th.terg.	-0.0423932					L.mov.finger	0.207868
			W.Prosoma	-0.0333154					W.Mesosoma.1th.terg.	0.260797
			L.chela	-0.0196823					L.left.leg1.tarsus	0.286281
			L.telson	0.000878638					L.patella	0.295384
			W.Mesosoma.7th.terg.	0.0117057					Proximal.leg.1	0.333947
			W.Prosoma.midlle	0.0170413					H.femur	0.349443
			Metasoma.avWidth	0.188377					L..Pedipalp.femur	0.359385
			Metasoma.avHeight	0.204943					W.Prosoma	0.43167
			W.femur	0.220464					H.chela	0.433615
			H.vesicle	0.2424					H.patella	0.506819
			W.patella	0.304217					L.Prosoma	0.599395
			W.vesicle	0.319956					W.Prosoma.midlle	0.675993
			H.chela	0.368649					L.chela	0.708266
			W.chela	0.399355					W.patella	0.721219
			H.femur	0.413247					W.chela	0.726353
			H.patella	0.416779					W.femur	0.825799
