# Supplementary material for: Reevaluating scorpion ecomorphs using a naïve approach
Source: BMC Ecol Evol. 2022 Feb 14;22:17. doi: 10.1186/s12862-022-01968-0 (PMC8845257; doi:10.1186/s12862-022-01968-0)
Supplement: Supplementary file 8 — Additional file 8. Phylogenetic signal of the morphological measurements. Blomberg's K values of phylogenetic signal and respective test of significance (P value). [file 12862_2022_1968_MOESM8_ESM.xlsx]

## Sheet: Folha1
Supplementary Table 5 - Phylogenetic signal of the morphological measurements
Legend - Blomberg's K values of phylogenetic signal and respective test of significance (P value).
Morphological traits	K	P
Metasoma.avWidth	0.337514	< 0,001
Metasoma.avHeight	0.316479	< 0,001
H.chela	0.266454	< 0,001
H.patella	0.224619	< 0,001
W.femur	0.224611	< 0,001
Distal.leg.1	0.220807	< 0,001
Metasoma.L	0.210225	< 0,001
W.patella	0.207446	< 0,001
W.vesicle	0.201078	< 0,001
L.Median.eyes.to.front.edge	0.196855	0.001
W.chela	0.195868	< 0,001
W.Prosoma	0.183924	0.001
L.chela	0.174929	0.0006
L.Prosoma	0.173377	0.002
W.Mesosoma.7th.terg.	0.172173	0.001
L.patella	0.152733	0.0066
L.mov.finger	0.149189	0.0036
W.Mesosoma.1th.terg.	0.144409	0.012
W.Mesosoma.4th.terg.	0.143009	0.007
Distal.leg.2	0.13855	0.0208
L.telson	0.134658	0.0096
Proximal.leg.1	0.132937	0.0092
L.Mesosoma.4th.terg.	0.132471	0.0936
L..Pedipalp.femur	0.132336	0.0168
L.left.leg4.tarsus	0.129764	0.0476
H.vesicle	0.12753	0.0152
Proximal.leg3	0.121416	0.0266
Distal.leg4	0.120928	0.0608
Distal.leg3	0.118538	0.0618
W.Prosoma.midlle	0.118123	0.035
H.femur	0.11141	0.0738
L.left.leg1.tarsus	0.10753	0.0874
Proximal.leg.2	0.0992814	0.1406
Proximal.leg4	0.0971731	0.203
L.left.leg2.tarsus	0.0651914	0.73
L.left.leg3.tarsus	0.0621981	0.846
