# Supplementary material for: Reevaluating scorpion ecomorphs using a naïve approach
Source: BMC Ecol Evol. 2022 Feb 14;22:17. doi: 10.1186/s12862-022-01968-0 (PMC8845257; doi:10.1186/s12862-022-01968-0)
Supplement: Supplementary file 9 — Additional file 9. Revised Partial Least Squares (PLS) loadings. Loadings of the first PLS (PLS1) for each multivariate block (morphology and microhabitat) corrected for the phylogeny of "Santibáñez-López et al. [36]. [file 12862_2022_1968_MOESM9_ESM.xlsx]

## Sheet: Sheet1
Supplementary Table 6 - Revised Partial Least Squares (PLS) loadings
Legend - Loadings of the first PLS (PLS1) for each multivariate block (morphology and microhabitat) corrected for the phylogeny of "Santibáñez-López et al. 2020"
Phylogeny "Santibáñez-López et al. 2020" is taken into account
Habitat	PLS 1		Morphology	PLS 1
under.rocks	-0.309734		isoL.left.leg1.tarsus	-0.569109
loose.sand	-0.187763		isoL.left.leg3.tarsus	-0.497592
dug.burrow	-0.165468		isoL.left.leg4.tarsus	-0.451457
rock.crevices	-0.114348		isoProximal.leg.1	-0.43784
under.vegetation	-0.030199		isoProximal.leg.2	-0.388121
hanging.upside.down	-0.0250628		isoDistal.leg3	-0.283162
passive.shelter	-0.000765145		isoL..mov.finger	-0.273714
leaf.litter	0.15728		isoL..chela	-0.251323
climb.trees	0.275393		isoW.Mesosoma.1th.terg.	-0.214147
rock.surface	0.292388		isoDistal.leg.2	-0.202747
compact.soil	0.543737		isoL.Median.eyes.to.front.edge	-0.198242
climb.bushes	0.599985		isoL...Pedipalp.femur	-0.172445
			isoL.Prosoma	-0.141851
			isoW.Prosoma	-0.139716
			isoDistal.leg.1	-0.12587
			isoL.left.leg2.tarsus	-0.0702296
			isoL.Mesosoma..4th.terg..	-0.0640613
			isoL..patella	-0.0104517
			isoW.Prosoma..midlle	-0.00624233
			isoH..femur	0.00490786
			isoW.Mesosoma.4th.terg.	0.00685369
			isoProximal.leg4	0.0187652
			isoW..femur	0.0239891
			isoH..chela	0.0592828
			isoDistal.leg4	0.0965422
			isoW..patella	0.103181
			isoH..patella	0.138557
			isoW..chela	0.139736
			isoProximal.leg3	0.141005
			isoW.Mesosoma.7th.terg.	0.199088
			isoL.telson	0.218418
			isoMetasoma.L	0.282159
			isoMetasoma.avWidth	0.312541
			isoMetasoma.avHeight	0.360896
			isoH.vesicle	0.420741
			isoW.vesicle	0.424692
